# Supplementary material for: Truncated O-Glycan-Bearing MUC16 Enhances Pancreatic Cancer Cells Aggressiveness via α4β1 Integrin Complexes and FAK Signaling
Source: Int J Mol Sci. 2022 May 13;23(10):5459. doi: 10.3390/ijms23105459 (PMC9141077; doi:10.3390/ijms23105459)
Supplement: Supplementary file 1 [file ijms-23-05459-s001.zip]

Archive with 2 entries (2 files):
- Supplementary Figure 1.pdf
- Supplementary Table 1.xlsx
